# Supplementary material for: Conditioner application improves bedding quality and bacterial composition with potential beneficial impacts for dairy cow’s health
Source: Microbiol Spectr. 2024 Feb 20;12(4):e04263-23. doi: 10.1128/spectrum.04263-23 (PMC10994720; doi:10.1128/spectrum.04263-23)
Supplement: Supplemental material — Result tables of IndicSpecies. analysis on RMS-bedding samples in both Control and MP groups [file spectrum.04263-23-s0001.xlsx]

## Sheet: Bedding
Multilevel pattern analysis_Bedding
---------------------------
agg_taxa	Genus
Association function:	IndVal.g
Significance level (alph)	0.05
Total number of species	690
Selected number of species	138
Number of species associated to group1	28
Number of species associated to group2	28
Number of species associated to group3	13
Number of species associated to group4	36
Number of species associated to group5	12
Number of species associated to group6	21
ControlD01	A	B	p.value
Aequorivita	0.5152	1	0.001
Sericytochromatia_class	0.5866	0.8333	0.001
Sphingorhabdus	0.4833	0.9167	0.001
OLB8	0.4774	0.9167	0.001
Glutamicibacter	0.3918	1	0.001
Cryomorpha	0.5556	0.6667	0.002
Planococcus	0.8828	0.4167	0.001
Devosiaceae_family	0.4865	0.75	0.002
Psychrobacter	0.3641	1	0.001
Aeromicrobium	0.424	0.8333	0.002
Aerococcus	0.3502	1	0.01
Sanguibacter-Flavimobilis	0.3399	1	0.002
Ornithobacterium	0.3359	1	0.001
Allorhizobium-Neorhizobium-Pararhizobium-Rhizobium	0.3253	1	0.005
Arsenicitalea	0.6307	0.5	0.003
Devosia	0.2945	1	0.017
Micrococcales_order	0.286	1	0.021
Negadavirga	0.3784	0.75	0.01
Stackebrandtia	0.4221	0.6667	0.036
Aquamicrobium	0.2655	1	0.006
Vitellibacter	0.4505	0.5833	0.038
Serratia	1	0.25	0.027
Cytophaga	0.7308	0.3333	0.022
Leucobacter	0.2873	0.8333	0.034
Longimicrobiaceae_family	0.4667	0.5	0.026
Legionella	0.4644	0.5	0.024
Demequina	0.3938	0.5833	0.029
R7C24_order	0.4592	0.5	0.016
ControlD51	A	B	p.value
Zobellella	0.6236	1	0.001
Comamonas	0.5331	1	0.001
Peptostreptococcus	0.5148	0.9167	0.039
Sinibacillus	0.5012	0.9167	0.001
Weeksellaceae_family	0.6065	0.75	0.004
Chelativorans	0.4545	1	0.001
Fluviicola	0.5009	0.8333	0.001
Brevundimonas	0.4929	0.8333	0.001
Kurthia	0.397	0.9167	0.031
Thermoactinomyces	0.8636	0.4167	0.001
Bacillaceae_family	0.4797	0.75	0.005
Streptococcus	0.3512	1	0.001
Empedobacter	0.3424	1	0.027
Rhodococcus	0.327	1	0.015
Bacillus	0.3477	0.9167	0.008
UCG-012	0.4215	0.75	0.006
Lysinibacillus	0.2948	1	0.007
Cryomorphaceae_family	0.8421	0.3333	0.003
Chelatococcus	0.6466	0.4167	0.012
Ignavigranum	0.2674	1	0.033
Fusobacterium	1	0.25	0.031
Mycoplana	1	0.25	0.022
Acinetobacter	0.2463	1	0.008
Tepidimicrobium	0.7008	0.3333	0.012
Enterococcaceae_family	0.4545	0.5	0.035
Thermoclostridium	0.6593	0.3333	0.035
Actinotalea	0.8406	0.25	0.028
Ammoniibacillus	0.76	0.25	0.044
ControlD87	A	B	p.value
Aliicoccus	0.6869	1	0.001
Staphylococcaceae_family	0.5956	1	0.001
Staphylococcus	0.5933	1	0.001
Jeotgalicoccus	0.4965	1	0.001
Salinicoccus	0.484	1	0.001
Ercella	0.5842	0.6667	0.001
Brevibacterium	0.363	1	0.002
Knoellia	0.3301	1	0.008
Brachybacterium	0.3254	1	0.007
Atopostipes	0.3111	1	0.01
Streptomycetaceae_family	0.7098	0.4167	0.011
Jeotgalibaca	0.263	1	0.028
Flaviflexus	0.4503	0.5	0.028
ManureProD01	A	B	p.value
Marmoricola	0.6753	1	0.001
Flavobacteriaceae_family	0.503	1	0.001
Parapedobacter	0.4413	1	0.001
Microtrichales_order	0.4223	0.9167	0.001
Galbibacter	0.5674	0.6667	0.002
Lysobacter	0.4119	0.9167	0.001
Ilumatobacteraceae_family	0.4512	0.8333	0.003
Membranicola	0.3651	1	0.004
Isoptericola	0.3595	1	0.001
Confluentibacter	0.3428	1	0.002
BIrii41_family	0.5853	0.5833	0.004
Thauera	0.3378	1	0.01
Geminicoccaceae_family	0.5677	0.5833	0.001
Luteimonas	0.3286	1	0.001
Leadbetterella	0.3576	0.9167	0.014
Iamia	0.3558	0.9167	0.001
Berkelbacteria_class	0.7647	0.4167	0.002
Gaiellales_order	0.4764	0.6667	0.002
EPR3968-O8a-Bc78_order	0.4533	0.6667	0.004
Gordonia	0.2859	1	0.039
Altererythrobacter	0.2808	1	0.013
Mesorhizobium	0.2734	1	0.026
Moheibacter	0.2717	1	0.035
Ornithinimicrobium	0.2698	1	0.021
Hyphomicrobium	0.4011	0.6667	0.016
Persicitalea	0.2658	1	0.017
Pedobacter	0.2649	1	0.033
Ornithinicoccus	0.2646	1	0.03
Bdellovibrio	0.44	0.5833	0.011
Myceligenerans	0.7609	0.3333	0.021
Puia	0.5046	0.5	0.004
Actinomarinales_order	0.3682	0.6667	0.037
Gammaproteobacteria_class	0.9048	0.25	0.02
Bradymonadaceae_family	0.4453	0.5	0.02
Mariniradius	0.4776	0.4167	0.031
Gemmatimonas	0.5577	0.3333	0.039
ManureProD51	A	B	p.value
Macrococcus	0.8359	0.5833	0.001
Solibacillus	0.4086	1	0.001
MBA03_order	0.5043	0.75	0.002
Taibaiella	0.3388	1	0.003
DSSF69	0.4268	0.75	0.005
HN-HF0106	0.6009	0.5	0.009
Globicatella	0.3102	0.9167	0.035
Ureibacillus	0.379	0.75	0.049
Gemmobacter	0.2835	1	0.008
Symbiobacterium	0.4573	0.5833	0.011
Idiomarina	0.3035	0.8333	0.042
Thermobispora	1	0.25	0.021
ManureProD87	A	B	p.value
Thiopseudomonas	0.5807	1	0.001
Planktosalinus	0.525	0.9167	0.001
W5053	0.4392	1	0.001
Brumimicrobium	0.5162	0.8333	0.001
Guggenheimella_family	0.4147	1	0.002
Oceanimonas	0.4068	0.9167	0.001
Proteiniphilum	0.3909	0.9167	0.006
Christensenellaceae R-7 group	0.3373	1	0.01
Bradymonadales-order	0.3642	0.9167	0.033
Arenimonas	0.3325	1	0.001
Cellvibrionaceae_family	0.3239	1	0.034
Xanthomonadaceae_family	0.3189	1	0.004
Oligella	0.3305	0.9167	0.019
Halomonas	0.2941	1	0.021
LachnospiraceaeNK3A20 group	0.293	1	0.014
Chitinophagales_order	0.3885	0.75	0.021
HAW-RM37-2_family	0.2865	1	0.005
Timonella	0.4185	0.6667	0.016
Cyclobacteriaceae_family	0.272	1	0.047
Haliea	0.5778	0.3333	0.04
Alkaliflexus	0.5063	0.3333	0.025

## Sheet: Teat skin
Multilevel pattern analysis_Teat skin
---------------------------
agg_taxa	Genus
Association function	IndVal.g
Significance level (alpha)	0.05
Total number of species	690
Selected number of species	231
Number of species associated to group 1	11
Number of species associated to group 2	26
Number of species associated to group 3	47
Number of species associated to group 4	76
Number of species associated to group 5	17
Number of species associated to group 6	54
ControlD01	A	B	p.value
Weissella	0.5985	0.8333	0.001
Lactococcus	0.4748	1.0000	0.001
Rothia	0.9471	0.5000	0.001
Latilactobacillus	0.7955	0.5556	0.001
Planococcus	0.8909	0.3333	0.001
Ornithobacterium	0.3123	0.9444	0.005
Peptostreptococcus	0.2931	1.0000	0.018
Secundilactobacillus	0.6591	0.4444	0.002
Sphingorhabdus	0.4000	0.7222	0.001
Trichococcus	0.7425	0.2778	0.004
Corynebacteriaceae_family	0.5524	0.3333	0.009
ControlD51	A	B	p.value
Sinibacillus	0.5275	1.0000	0.001
Bacillaceae_family	0.6169	0.8421	0.001
Ureibacillus	0.5378	0.9474	0.001
Bacillus	0.5365	0.9474	0.001
Chelativorans	0.5291	0.9474	0.001
Symbiobacterium	0.6443	0.6842	0.001
Weeksellaceae_family	0.4648	0.9474	0.002
Lysinibacillus	0.4032	1.0000	0.001
Filomicrobium	0.7582	0.5263	0.001
Zobellella	0.6219	0.6316	0.001
Thermobifida	0.5518	0.6842	0.001
Thermostaphylospora	0.8718	0.4211	0.001
Pseudoxanthomonas	0.3238	0.9474	0.001
Kurthia	0.3097	0.9474	0.028
Bacteriovorax	0.8805	0.3158	0.001
Rhodococcus	0.2771	0.9474	0.025
Chelatococcus	0.7116	0.3684	0.001
Tepidimicrobium	0.8136	0.3158	0.001
Actinomarinales_order	0.3001	0.8421	0.004
UCG-012	0.3789	0.4737	0.025
Thermopolyspora	0.5462	0.3158	0.014
Thermoactinomycetaceae_family	0.6394	0.2632	0.011
Cryomorphaceae_family	1.0000	0.1579	0.023
Ammoniibacillus	0.6726	0.2105	0.024
Tannerellaceae_family	0.6679	0.2105	0.034
Sandaracinaceae_family	0.8081	0.1579	0.041
ControlD87	A	B	p.value
Aliicoccus	0.6600	1.0000	0.001
Salinicoccus	0.5104	0.9412	0.001
[Eubacterium] cellulosolvensgroup	0.8502	0.5294	0.001
Guggenheimella_family	0.4724	0.9412	0.001
Jeotgalicoccus	0.4284	1.0000	0.001
W5053	0.4279	1.0000	0.001
Aerococcaceae_family	0.4443	0.9412	0.001
Anaerovibrio	0.7747	0.5294	0.036
Atopostipes	0.3959	1.0000	0.001
Psychrobacter	0.3658	1.0000	0.001
Carnobacteriaceae_family	0.3646	1.0000	0.001
Lachnospiraceae NK3A20 group	0.3528	1.0000	0.001
Ignavigranum	0.3182	1.0000	0.004
Bifidobacterium	0.3137	1.0000	0.006
Cellulosilyticum	0.3799	0.8235	0.033
Jeotgalibaca	0.3117	1.0000	0.001
Trueperella	0.3253	0.9412	0.002
Lacticigenium	0.3717	0.8235	0.002
Flaviflexus	0.5092	0.5882	0.001
Fermentimonas	0.3179	0.9412	0.017
Facklamia	0.2988	1.0000	0.001
Knoellia	0.2958	1.0000	0.001
Monoglobus	0.2951	1.0000	0.002
Murdochiella	0.4100	0.7059	0.014
Staphylococcaceae_family	0.2943	0.9412	0.001
Clostridia UCG-014 order	0.3575	0.7647	0.018
[Ruminococcus] torques group	0.2823	0.9412	0.003
Coprococcus	0.3145	0.8235	0.007
Acetitomaculum	0.3143	0.8235	0.035
Mogibacterium	0.3324	0.7647	0.009
Ruminococcus	0.3258	0.7647	0.037
Paeniclostridium	0.2345	1.0000	0.050
Olsenella	0.3906	0.5882	0.006
Soehngenia	0.3830	0.5882	0.007
Desulfovibrio	0.6375	0.3529	0.019
UCG-002	0.4722	0.4706	0.002
Tissierella	0.4324	0.4706	0.032
Gulosibacter	0.3042	0.6471	0.020
Lachnobacterium	1.0000	0.1765	0.010
[Eubacterium] ruminantium group	1.0000	0.1176	0.044
Oribacterium	1.0000	0.1176	0.043
Butyrivibrio	1.0000	0.1176	0.043
Pseudobutyrivibrio	1.0000	0.1176	0.043
Anaerovoracaceae_family	1.0000	0.1176	0.045
Selenomonas	1.0000	0.1176	0.043
Prevotellaceae YAB2003 group	1.0000	0.1176	0.043
Glycomyces	0.6616	0.1765	0.050
ManureProD01	A	B	p.value
Tetrasphaera	0.8204	0.6471	0.001
OLB8	0.5049	0.9412	0.001
Nannocystaceae_family	0.7804	0.5882	0.001
Lysobacter	0.5564	0.8235	0.001
Aequorivita	0.4482	1.0000	0.001
Membranicola	0.4316	1.0000	0.001
Thauera	0.4420	0.9412	0.001
Microtrichales_order	0.4797	0.8235	0.001
UCG-009	0.6599	0.5882	0.001
Leadbetterella	0.4282	0.8824	0.001
[Eubacterium] brachy group	0.4069	0.8824	0.001
Berkelbacteria_class	1.0000	0.3529	0.001
Galbibacter	0.7320	0.4706	0.001
[Eubacterium] coprostanoligenes group_family	0.3386	1.0000	0.001
Prolixibacteraceae_family	0.9339	0.3529	0.002
Isoptericola	0.3694	0.8824	0.003
Dorea	0.3936	0.8235	0.001
Lachnospiraceae UCG-010	0.4070	0.7647	0.001
Marmoricola	0.3751	0.8235	0.001
Lachnospiraceae NK4A136	0.4019	0.7647	0.002
Longimicrobiaceae_family	0.5188	0.5882	0.001
Roseburia	0.4305	0.7059	0.001
Hyphomicrobium	1.0000	0.2941	0.001
Parapedobacter	0.3524	0.8235	0.005
Christensenellaceae R-7 group	0.3063	0.9412	0.003
Iamia	0.4032	0.7059	0.002
Prevotellaceae UCG-003	0.4028	0.7059	0.013
Ilumatobacteraceae_family	0.6030	0.4706	0.002
Alloprevotella	0.4805	0.5882	0.008
R7C24_order	0.6864	0.4118	0.001
Mesorhizobium	0.2789	1.0000	0.005
Confluentibacter	0.3386	0.8235	0.007
UCG-005	0.2788	1.0000	0.008
Ruminococcaceae_family	0.3344	0.8235	0.006
Saprospiraceae_family	0.5820	0.4706	0.002
Altererythrobacter	0.2679	1.0000	0.001
NK4A214 group	0.3022	0.8824	0.008
Oscillospiraceae_family	0.3470	0.7647	0.009
Glutamicibacter	0.2643	1.0000	0.004
Allorhizobium-Neorhizobium-Pararhizobium-Rhizobium	0.2620	1.0000	0.002
Gordonia	0.3154	0.8235	0.011
Luteimonas	0.2573	1.0000	0.004
Clostridium sensus stricto 1	0.2524	1.0000	0.008
Romboutsia	0.2455	1.0000	0.016
Pedobacter	0.2441	1.0000	0.025
Myceligenerans	1.0000	0.2353	0.001
Ilumatobacter	1.0000	0.2353	0.003
Oligella	0.2814	0.8235	0.026
Lachnoclostridium	0.3879	0.5882	0.012
p-2534-18B5 gut group_family	0.4804	0.4706	0.009
Frisingicoccus	0.4254	0.5294	0.005
67-14_family	0.6365	0.3529	0.006
Family XIII AD3011 group	0.3341	0.6471	0.023
Alistipes	0.4502	0.4706	0.012
Candidatus Soleaferrea	0.5120	0.4118	0.008
Stackebrandtia	0.3978	0.5294	0.030
Oscillibacter	0.5033	0.4118	0.005
Flavobacteriaceae_family	0.7023	0.2941	0.015
Sericytochromatia_class	0.5620	0.3529	0.003
Paludibacteraceae_family	0.8415	0.2353	0.014
Anaerovorax	0.8400	0.2353	0.003
211ds20_family	0.5547	0.3529	0.013
Clostridia vadinBB60 group_order	0.7745	0.2353	0.007
EPR3968-O8a-Bc78_order	0.7609	0.2353	0.010
Arsenicitalea	1.0000	0.1765	0.010
Cryomorpha	0.7463	0.2353	0.010
Balneolaceae_family	0.7155	0.2353	0.013
Bacteroidales RF16 group_family	0.7089	0.2353	0.021
Devosiaceae_family	0.6291	0.2353	0.020
Mailhella	0.8221	0.1765	0.017
BIrii41_family	0.5750	0.2353	0.049
Legionella	0.7123	0.1765	0.041
Gammaproteobacteria_class	1.0000	0.1176	0.046
Amaricoccus	1.0000	0.1176	0.046
Nitrobacter	1.0000	0.1176	0.046
OM27 clade	1.0000	0.1176	0.048
ManureProD51	A	B	p.value
Globicatella	0.5517	0.9000	0.001
Comamonas	0.5144	0.9500	0.001
Solibacillus	0.4724	1.0000	0.001
MBA03_order	0.4631	0.8000	0.002
Brevundimonas	0.4136	0.7500	0.001
Gemmobacter	0.3101	0.9500	0.001
Macrococcus	0.7351	0.4000	0.004
Proteiniclasticum	0.2869	1.0000	0.005
Acinetobacter	0.2737	1.0000	0.001
Halomonas	0.2905	0.8500	0.018
Actinotalea	0.4136	0.5500	0.006
Stenotrophomonas	0.5429	0.4000	0.009
Planifilum	0.5749	0.3500	0.007
Thermobispora	0.6531	0.3000	0.011
Salinispora	0.4506	0.3500	0.024
Parapusillimonas	0.7268	0.2000	0.035
Thermobacillus	0.5802	0.2500	0.029
ManureProD87	A	B	p.value
Ercella	0.6519	0.7778	0.001
HAW-RM37-2_family	0.5032	0.8889	0.001
Planktosalinus	0.5632	0.7778	0.001
C1-B045	0.5949	0.7222	0.001
Jonesia	0.4528	0.9444	0.001
Arenimonas	0.4130	1.0000	0.001
Caldicoprobacter	0.4542	0.8889	0.001
Aestuariicella	0.6188	0.6111	0.001
Persicitalea	0.3645	1.0000	0.001
Aminobacter	0.3600	1.0000	0.001
Pelagibacterium	0.3586	1.0000	0.001
Micrococcales_order	0.3519	1.0000	0.001
Sanguibacter-Flavimobilis	0.4345	0.7778	0.002
Cellulomonas	0.3562	0.9444	0.001
Brevibacterium	0.3338	1.0000	0.001
Xanthomonadaceae_family	0.3295	1.0000	0.001
Lysinimicrobium	0.5344	0.6111	0.001
Advenella	0.3417	0.9444	0.001
Devosia	0.3217	1.0000	0.001
Kocuria	0.8099	0.3889	0.001
Leucobacter	0.3334	0.9444	0.001
Pusillimonas	0.3142	1.0000	0.001
Pseudomonas	0.3139	1.0000	0.001
Taibaiella	0.3023	1.0000	0.011
Oceanimonas	0.4480	0.6667	0.002
Timonella	0.7677	0.3889	0.001
Thiopseudomonas	0.4022	0.7222	0.006
AKAU3644_family	0.4741	0.6111	0.002
Brachybacterium	0.2865	1.0000	0.002
Cellvibrio	0.2792	1.0000	0.015
Moheibacter	0.2782	1.0000	0.001
Sphingobacteriaceae_family	0.2701	1.0000	0.001
Bdellovibrio	0.6044	0.4444	0.001
Pseudofulvimonas	0.3215	0.8333	0.010
DSSF69	0.3674	0.7222	0.003
Hydrogenophaga	0.2882	0.8889	0.007
Aquamicrobium	0.2488	1.0000	0.001
Ornithinimicrobium	0.2461	1.0000	0.014
Dietzia	0.2449	1.0000	0.012
Paracoccus	0.2446	1.0000	0.006
Herbinix	0.2419	1.0000	0.007
Haliea	0.6003	0.3889	0.002
Aerosphaera	0.2275	1.0000	0.030
UBA6140	0.8099	0.2778	0.001
Defluviitalea	0.6366	0.3333	0.005
Qingshengfania	0.8926	0.2222	0.006
Alcaligenaceae_family	0.4375	0.3889	0.031
Schwartzia	1.0000	0.1667	0.017
Piscicoccus	1.0000	0.1667	0.014
Nitratireductor	1.0000	0.1667	0.014
Colidextribacter	0.4186	0.3889	0.017
Azoarcus	0.4063	0.3889	0.037
Rhodobacteraceae_family	0.5487	0.2778	0.016
Pigmentiphaga	0.7447	0.1667	0.044
